# Supplementary material for: Sex Differences in the Expression of Drug-Metabolizing and Transporter Genes in Human Liver
Source: J Drug Metab Toxicol. Author manuscript; Available in PMC 2017 Nov 22. (PMC5699760; doi:10.4172/2157-7609.1000119)
Supplement: Yang-DMT Supplemental [file NIHMS916257-supplement-Yang-DMT_Supplemental.xls]

## Sheet: Supplementary table 3
Complete lists of Top 10 sex differences expression genes and biological pathways correlated with DMET activities
Gene Symbol	P-value	Top related chemical compounds	Top related drugs	Top overrepresented biological functions/pathways	Novoseek Disease Relationship
SLC3A1	3.15 × 10-16	Cystine, arginine, lysine,	N/A	Carbohydrate/cellular amino acid metabolism,	Cystinuria, Aminoaciduria, Nephrolithiasis,
		leucine, n-ethylmaleimide		ion /amino acid/basic amino acid /L-ystine /transmembrane transport	Lysinuric protein intolerance, Metabolic disorder
CYP7A1	4.78 × 10-6	7 α-hydroxy-4-cholesten-3-one,	N/A	Bile acid biosynthetic process, cholesterol catabolic process,	Sitosterolemia, Cholestasis, Hypercholesterolemia,
		7 β-hydroxycholesterol,		Xenobiotic/steroid/bile acid/cellular lipid metabolism,	Malabsorption, Atherosclerosis, Hepatoblastoma,
		Chenodeoxycholic acid,		Cholesterol homeostasis, Oxidation-reduction process,	Dyslipidemia, Hypercholesterolemia familial,
		27-hydroxycholesterol,		Regulation of bile acid biosynthetic process,	Hypertriglyceridemia, Response acute phase tumors,
		Cholesterol		Cellular response to glucose stimulus/cholesterol	Cardiovascular diseases, Hypothyroidism, Necrosis,
					Inflammation, Metabolic disorder, Hyperthyroidism,
					Colitis, Colorectal cancer
ACSL4	4.05 × 10-11	Acyl-CoA,	N/A	Lipid/fatty acid/triglyceride/cellular lipid metabolism, response to nutrient,	Alports syndrome, Elliptocytosis, Hereditary,
		Arachidonic acid,		Learning or memory, Fatty acid transport, Dendrite development,	Mental retardation, Colon adenocarcinoma,
		Fatty acid,		Triglyceride biosynthetic process,	Hepatocellular carcinoma, Colon cancer, Adenoma,
		Adrenocorticotropic hormone,		Long-chain fatty-acyl-CoA biosynthetic process,	Schizophrenia, Adenocarcinoma, Tumors,
		Steroid		Embryonic process involved in female pregnancy/response to interleukin-15	Cancer
CYP3A7	3.96 × 10-5	Troleandomycin, 2-amino-3-methylimidazo(4,5-f)quinoline,	Cisapride, Idazolam,	Xenobiotic metabolic process,	Hepatocellular carcinoma
		1-Hydroxymidazolam, Dehydroepiandrosterone, Aflatoxin B1	Vitamin D, Xenobiotics,	Oxidation-reduction process
GSTA1	3.57 × 10-4	Glutathione S-transferases,	Busulfan, Chlorambucil, Cyclophosphamide,	Glutathione/xenobiotic metabolism	Cancer, Bladder cancer, Breast cancer,
		Sulforaphane,	Doxorubicin, Etoposide,		Colorectal cancer, Cancer lung, Inflammation,
		Busulfan,	Mitoxantrone, Vincristine,		Liver diseases, Adenocarcinoma, Tumors,
		Androstane, Gamma-glutamylcysteine	Xenobiotics		Prostate cancer
CYP3A4	1.89 × 10-4	Troleandomycin,	Alprazolam, Anthracycline, Asparaginase,	Lipid/xenobiotic/steroid/androgen/	Breast Neoplasms,
		1-hydroxymidazolam	Cisapride, Citalopram, Codeine,	monoterpenoid/drug/vitamin D/heterocycle	Hepatitis C, Chronic
		Ketoconazole,	Cytarabine, Daunorubicin, Dexamethasone,	metabolic process, Steroid/alkaloid/exogenous drug catabolism,	Leukemia, Leukemia, Lymphocytic, Acute, L1,
		Midazolam,	Docetaxel, Domperidone, Eletriptan,	Oxidation-reduction process, Oxidative demethylation	Leukemia, Myeloid,
		Androstane	Epipodophyllotoxin, Etoposide,		Migraine, Neoplasms,
			Glucocorticoids, Interferon alpha, Irinotecan,		Prostatic Neoplasms,
			Losartan, Mercaptopurine, Methotrexate,		Rhabdomyolysis, helicobacter pylori, gastric ulcers
			Midazolam, Nifedipine, Omeprazole,
			Prednisone, Ribavirin, Rifampin, Statin,
			Tamoxifen, Teniposide, Testosterone,
			Topotecan, Testosterone, Vincristine,
			Vitamin D, Xenobiotics
GSTA2	2.66 × 10-3	Glutathione S-transferases, Oltipraz, Tert-Butylhydroquinone,	N/A	Glutathione/xenobiotic metabolism	N/A
		C2ceramide, Phosphatidylinositol, Ceramide, Oxygen
ADH1A	2.91 × 10-4	Vitamin A, Retinoid	N/A	Alcohol/xenobiotic metabolism, Ethanol oxidation,	N/A
		Ecetaldehyde, Ethanol, Retinoic acid		Oxidation-reduction process
CYP2A6	1.47 × 10-2	Coumarin, Chlorzoxazone, Troleandomycin,	5-fluorouracil, Coumarin, Dexamethasone,	Xenobiotic/steroid/coumarin/drug metabolism,	Cancer lung, Tobacco dependence, Smoking habit, Cancer,
		Sulfaphenazole, 4-(methylnitrosamino)-1-(3-pyridyl)-1-butanone,	Etoposide, Fadrozole, Fluorouracil,	Exogenous drug catabolic process, Coumarin catabolic process,	Liver damage, Acoholic cirrhosis, Liver diseases
		Bufuralol, Ethoxyresorufin, Furafylline, 7-hydroxycoumarin	Midazolam, Nicotine, Rifampin, Teniposide	Oxidation-reduction process	Renal disease, Tuberculosis, Carcinoma,
					Chemically induced, Ischemia, Obesity,
					Necrosis, Inflammation, Tumors, Metastasis, Lung tumor,
					Carcinoma squamous cell, Herpes simplex,
					Virus infection, Colon cancer, Cirrhosis, Breast cancer,
					Autoimmunity, Gastric cancer, Hepatocellular carcinoma
					Adenocarcinoma, Adenoma, Non-small cell lung cancer,
					Liver cirrhosis, Bladder cancer, Hepatitis, Colorectal cancer,
					Carcinoma ductal, Hepatitis c, Viral hepatitis, Fatty liver
					Nasopharyngeal carcinoma
SLC10A1	2.88 × 10-3	Taurocholate, oatp, sodium, cholesterol,	N/A	Ion/sodium ion/organic anion/bile acid and bile salt transport,	Cholestasis,
		phospholipid, cyclosporin a		Bile acid metabolism	Biliary atresia,
					Hepatoblastoma,
					Liver diseases
